# Supplementary material for: Docosahexaenoic Acid Increases the Pro-Resolving Brain Lipid Mediators of Inflammation in Rat Pups Prenatally Exposed to Alcohol
Source: Life (Basel). 2025 Sep 29;15(10):1530. doi: 10.3390/life15101530 (PMC12564984; doi:10.3390/life15101530)
Supplement: Supplementary file 1 [file life-15-01530-s001.zip]

Archive with 1 entries (1 files):
- life-3802160-supplementary.pdf
